# Supplementary material for: Generation, Transfer, and Loss of Alternative Oxidase Paralogues in the Aspergillaceae Family
Source: J Fungi (Basel). 2023 Dec 14;9(12):1195. doi: 10.3390/jof9121195 (PMC10744626; doi:10.3390/jof9121195)
Supplement: Supplementary file 1 [file jof-09-01195-s001.zip]

Archive with 1 entries (1 files):
- jof-2756459-supplementary.pdf
